# Supplementary material for: In vivo target exploration of apidaecin based on Acquired Resistance induced by Gene Overexpression (ARGO assay)
Source: Sci Rep. 2017 Sep 22;7:12136. doi: 10.1038/s41598-017-12039-6 (PMC5610309; doi:10.1038/s41598-017-12039-6)
Supplement: Supplementary file 2 — Table S1 [file 41598_2017_12039_MOESM2_ESM.xlsx]

## Sheet: Sheet1
Table S1. Result of ARGO screening using apidaecin
gene name	ASKA Clone ID	IPTG(mM)	function of the gene product	Growth with Apidaecin
rpsB	JW0164	0.025	30S ribosomal subunit protein S2	-
ftsK	JW0873	0.025	DNA-binding membrane protein required for chromosome resolution and partitioning	-
rpsA	JW0894	0.025	30S ribosomal subunit protein S1	-
prfA	JW1202	0.025	peptide chain release factor RF-1	+
prmC	JW1203	0.025	N5-glutamine methyltransferase, modifies release factors RF-1 and RF-2	-
alaS	JW2667	0.025	alanyl-tRNA synthetase	-
era	JW2550	0.025	membrane-associated, 16S rRNA-binding GTPase	-
rplD	JW3281	0.025	50S ribosomal subunit protein L4	-
rplC	JW3282	0.025	50S ribosomal subunit protein L3	-
rpsG	JW3303	0.025	30S ribosomal subunit protein S7	-
rplM	JW3200	0.01	50S ribosomal subunit protein L13	-
rpsQ	JW3273	0.01	30S ribosomal subunit protein S17	-
rpmC	JW3274	0.01	50S ribosomal subunit protein L29	-
rplB	JW3279	0.01	50S ribosomal subunit protein L2	-
metG	JW2101	0.005	methionyl-tRNA synthetase	-
tsf	JW0165	0.1	protein chain elongation factor EF-Ts	-
frr	JW0167	0.1	ribosome recycling factor	-
tilS	JW0183	0.1	tRNA(Ile)-lysidine synthetase	-
adk	JW0463	0.1	adenylate kinase	-
infA	JW0867	0.1	translation initiation factor IF-1	-
asnS	JW0913	0.1	asparaginyl tRNA synthetase	-
thrS	JW1709	0.1	threonyl-tRNA synthetase	-
ymfK	JW1131	0.1	repressor protein phage e14	-
rplT	JW1706	0.1	50S ribosomal subunit protein L20	-
rpsP	JW2590	0.1	30S ribosomal subunit protein S20	-
accD	JW2313	0.1	acetylCoA carboxylase, beta (carboxyltranferase) subunit	-
rplS	JW2587	0.1	50S ribosomal subunit protein L19	-
chpR	JW2588	0.1	antitoxin of the ChpA-ChpR toxin-antitoxin system	-
infB	JW2589	0.1	fused protein chain initiation factor 2, IF2	-
fusA	JW2590	0.1	protein chain elongation factor EF-G	-
obgE	JW3150	0.1	GTPase involved in cell partioning and DNA repair	-
rpsD	JW3258	0.1	30S ribosomal subunit protein S4	-
rpsE	JW3265	0.1	30S ribosomal subunit protein S5	-
rplF	JW3267	0.1	30S ribosomal subunit protein S6	-
rplE	JW3270	0.1	50S ribosomal subunit protein L5	-
rpsC	JW3276	0.1	30S ribosomal subunit protein S3	-
rplJ	JW3948	0.1	50S ribosomal subunit protein L10	-
rplU	JW3153	0.1	50S ribosomal subunit protein L21	-
rpsI	JW3199	0.1	30S ribosomal subunit protein S12	-
rplQ	JW3256	0.1	50S ribosomal subunit protein L17	-
rpsM	JW3260	0.1	30S ribosomal subunit protein S13	-
rpmD	JW3264	0.1	50S ribosomal subunit protein L30	-
rplR	Jw3266	0.1	50S ribosomal subunit protein L18	-
rpsH	JW3268	0.1	30S ribosomal subunit protein S8	-
rpsN	JW3269	0.1	30S ribosomal subunit protein S14	-
rplN	JW3272	0.1	50S ribosomal subunit protein L14	-
prfB	JW5847	0.1	peptide chain release factor RF-2	-
rpmA	JW3152	0.1	50S ribosomal subunit protein L27	-
rpsK	JW3259	0.1	30S ribosomal subunit protein S11	-
rplO	JW3263	0.1	50S ribosomal subunit protein L15	-
rplX	JW3271	0.1	50S ribosomal subunit protein L24	-
rplP	JW3275	0.1	50S ribosomal subunit protein L16	-
rplV	JW3277	0.1	50S ribosomal subunit protein L22	-
rpsS	JW3278	0.1	30S ribosomal subunit protein S19	-
rplW	JW3280	0.1	50S ribosomal subunit protein L23	-
rpsJ	JW3283	0.1	30S ribosomal subunit protein S10	-
rpsL	JW3304	0.1	30S ribosomal subunit protein S12	-
rpmH	JW3680	0.1	50S ribosomal subunit protein L34	-
rpsR	JW4160	0.1	30S ribosomal subunit protein S18	-
yefM	JW5835	0.1	antitoxin of the YoeB-YefM toxin-antitoxin system	-
chpS	JW5750	0.1	antitoxin of the ChpB-ChpS toxin-antitoxin system	-
rplL	JW3949	0.1	50S ribosomal subunit protein L7/L12	-
secM	JW5007	0.1	regulator of secA translation	-
infC	JW5829	0.1	protein chain initiation factor IF-3	-
